# Supplementary material for: Consortium of Probiotics Attenuates Colonization of Clostridioides difficile
Source: Front Microbiol. 2019 Dec 12;10:2871. doi: 10.3389/fmicb.2019.02871 (PMC6920126; doi:10.3389/fmicb.2019.02871)
Supplement: TABLE S1 — The names and sequences of primers and probes. [file Table_1.XLSX]

## Sheet: Sheet1
Table S1. The names and sequences of primers and probes
Primer name		The sequences of primers
	Forward	5'-TCTACCACTGAAGCATTAC-3'
Clostridium difficile	Reverse	5'-TAGGTACTGTAGGTTTATTG-3'
	Probe	6-FAM-GGATTTTGAATCTCTTCCTCTAGTAGC-BHQ1
	Forward	5'-TGGATGCCTTGGCACTAGGA-3'
Lactobacillus spp.	Reverse	5'-AAATCTCCGGATCAAAGCTTACTTAT-3'
	Probe	6-FAM-TATTAGTTCCGTCCTTCATC-BHQ1
	Forward	5'-GCGTGCTTAACACATGCAAGTC-3'
Bifidobacterium spp.	Reverse	5'-CACCCGTTTCCAGGAGCTATT-3'
	Probe	6-FAM-TCACGCATTACTCACCCGTTCGCC-BHQ1
Il-1β	Forward	5'-GGACATGAGCACCTTCTTTTCC-3'
	Reverse	5'-GTGCCGTCTTTCATTACACAGG-3'
IL-12β	Forward	5'-GGTCACACTGGACCAAAGGGACTATG-3'
	Reverse	5'-ATTCTGCTGCCGTGCTTCCAAC-3'
CXCL1	Forward	5'-CTTGAAGGTGTTGCCCTCAG -3'
	Reverse	5'-TGGGGACACCTTTTAGCATC-3'
Ccl2	Forward	5'-ATTGGGATCATCTTGCTGGT-3'
	Reverse	5'-CCTGCTGTTCACAGTTGCC-3'
CSF	Forward	5'-GCCATCAAAGAAGCCCTGAA-3'
	Reverse	5'-GCGGGTCTGCACACATGTTA-3'
MUC2	Forward	5'-GCTGACGAGTGGTTGGTGAATG -3'
	Reverse	5'-GATGAGGTGGCAGACAGGAGAC-3'
MUC3	Forward	5'-AAAGATTACCTCCCATCTCC -3'
	Reverse	5'-TAAAACTAAGCATGCCCTTG-3'
Reg3β	Forward	5'-ATGGCTCCTACTGCTATGCC-3'
	Reverse	5'-GTGTCCTCCAGGCCTCTT-3'
Reg3γ	Forward	5'-ATGGCTCCTATTGCTATGCC-3'
	Reverse	5'-GATGTCCTGAGGGCCTCTT-3'
TNF-α	Forward	5'-CTGTAGCCCACGTCGTAGC-3'
	Reverse	5'-TTGAGATCCATGCCGTTG-3'
β-actin	Forward	5'-TGGATGACGATATCGCTGCG-3'
	Reverse	5'-AGGGTCAGGATACCTCTCTT-3'
