# Supplementary material for: Consortium of Probiotics Attenuates Colonization of Clostridioides difficile
Source: Front Microbiol. 2019 Dec 12;10:2871. doi: 10.3389/fmicb.2019.02871 (PMC6920126; doi:10.3389/fmicb.2019.02871)
Supplement: TABLE S2 — The concentration of bile acids of PBS and probiotics groups (ng/mg). [file Table_2.XLSX]

## Sheet: Sheet1
Table S2. The concentration of bile acids of PBS and probiotics groups (ng/mg)
	CA	CDCA	GCA	GCDCA	TCA	TUDCA	T-alfa-MCA	alfa-MCA	beta-MCA	DCA	DHCA	GDCA	GUDCA	HDCA	LCA	TDCA	THDCA	TLCA	UDCA
Control	28.55	1.87	0.01	0	2.18	0.2	3.56	109.16	35.59	32.72	0	0.02	0	8.26	6.3	1.34	0.25	0.09	7.26
Control	3.14	0.74	0.01	0	2.17	0.13	1.97	98.5	23.75	23.8	0	0.02	0	10.26	5.67	0.51	0.22	0.04	6.68
Control	4.91	0.87	0.01	0	1.11	0.08	1.25	108.01	17.32	31.32	0.17	0.12	0	12.24	6.3	0.68	0.09	0.04	10.76
Control	14.58	1.73	0.03	0	3.38	0.21	4.2	92.23	32.91	32.23	0	0.02	0	5.54	6.39	0.98	0.48	0.09	3.34
Control	16.06	1.4	0.02	0	2.29	0.14	3.21	102.87	37.21	30.59	0	0.02	0	8.72	6.85	0.84	0.24	0.07	7.67
Control	12.56	1.67	0.02	0	2.16	0.17	2.82	84.86	30.95	25.38	0	0.02	0	6.32	5.06	0.71	0.22	0.06	3.48
PBS	25.3184	1.29666	0.0637037	0.00143333	74.2567	7.97908	118.458	20.0825	69.3406	0.400178	0.00259941	0	0.00359815	0.11054	0.00630784	0	0	0.0103497	1.49119
PBS	13.3784	1.25809	0.125206	0.00173856	127.678	13.2875	256.628	16.3055	53.9794	0.217104	0.00160152	0	0.00400259	0.053087	0.0029524	0	0.0209216	0.0132726	1.52809
PBS	6.2448	1.05052	0.0372439	0.00232363	65.9794	7.2508	112.611	7.59558	28.8874	0.158851	0.00201361	0	0.00291142	0.0447537	0.00281547	0	0.0597748	0.00617949	1.27503
PBS	21.852	1.73336	0.0599395	0.00159691	43.8724	6.46202	84.6948	18.2008	71.5961	0.289009	0	0	0.00398314	0.287737	0.00454654	0	0.116669	0.00860142	2.17492
PBS	12.0104	1.10688	0.0656451	0.00181565	115.535	10.5743	189.185	13.4341	53.0178	0.322636	0	0	0.00410662	0.041401	0.00440557	0	0.0695275	0.0167313	1.58919
PBS	11.8175	2.30795	0.0565988	0.00287981	69.2474	7.14179	121.765	13.173	42.2396	0.181945	0.00178366	0	0.00317786	0.102581	0.0034732	0	0.10122	0.00758798	1.69976
Probiotics	3.42846	0.408622	0.0124772	0	2.48127	0.476641	10.787	126.887	65.0339	34.3482	0.0039266	0.0833334	0.00156436	3.23731	9.68494	0.967701	0.0588911	0.192711	1.93234
Probiotics	1.40849	0.266906	0.0578977	0.00117871	4.82347	0.735941	16.7714	36.8847	32.0045	15.0233	0.00165956	0.0110854	0.00134935	1.78833	3.01575	0.35103	0.232366	0.151063	0.705769
Probiotics	5.99838	0.379128	0.0133785	0	1.32533	0.257662	8.77829	81.3162	43.3973	18.4091	0.0381295	0.0223461	0	1.96543	4.56947	0.385899	0.251159	0.0993137	1.77631
Probiotics	10.3895	0.454347	0.038223	0	3.64813	0.673725	17.2073	86.6464	67.2608	19.564	0.0718127	0.022385	0.00215861	1.36308	4.59503	0.571378	0.101224	0.207871	2.67283
Probiotics	19.887	1.09354	0.144582	0.00195163	5.20493	1.68397	22.7158	71.2487	158.139	33.3815	0.0205017	0.0519877	0.0124548	7.02323	3.76113	0.701745	0.184146	0.0718163	5.67932
Probiotics	9.85396	1.5348	0.253127	0.00633516	6.53545	2.04658	44.4457	66.1008	120.308	39.3234	0.00574058	0.0961446	0.0156196	1.78111	7.7425	1.13252	0.0597235	0.246684	4.32085
