# Supplementary material for: Consortium of Probiotics Attenuates Colonization of Clostridioides difficile
Source: Front Microbiol. 2019 Dec 12;10:2871. doi: 10.3389/fmicb.2019.02871 (PMC6920126; doi:10.3389/fmicb.2019.02871)
Supplement: TABLE S3 — Spearman’s correlation between key OTUs and bile acids and SCFAs. [file Table_3.XLSX]

## Sheet: Sheet1
Table S3. Spearman's correlation between key OTUs and bile acids and SCFAs
	CDCA	TCA	TUDCA	T-alphaMCA	alpha-MCA	DCA	GDCA	HDCA	LCA	TDCA	TLDCA	Propanoic acid	Butyric acid
Allobaculum	-0.7642	-0.7486	-0.7486	-0.7642	0.7018	0.5615	0.5993	0.7642	0.5693	0.5993	0.5771	-0.7876	0.7486
Blautia	0.3123	0.7439	0.7649	0.7193	-0.6737	-0.7965	-0.8989	-0.8316	-0.7684	-0.8989	-0.7088	0.6386	-0.7193
Butyricicoccus	-0.5921	-0.8319	-0.8319	-0.8057	0.8769	0.8132	0.868	0.8581	0.8019	0.868	0.7495	-0.8282	0.7195
Coprococcus	-0.4031	-0.7353	-0.7353	-0.7203	0.8248	0.9144	0.9761	0.8547	0.8547	0.9761	0.8099	-0.7801	0.7017
Dorea	-0.7539	-0.8995	-0.8995	-0.907	0.8099	0.7054	0.753	0.7651	0.7726	0.753	0.795	-0.6308	0.8136
Lactobacillus	-0.3427	-0.2867	-0.3077	-0.2867	0.3986	0.3427	0.4404	0.4895	0.2867	0.4404	0.4126	-0.8811	0.2937
Oscillospira	-0.4105	-0.7192	-0.7192	-0.7265	0.8718	0.9408	0.9461	0.8754	0.8899	0.9461	0.7919	-0.7519	0.7156
Ruminococcus	-0.4031	-0.7353	-0.7353	-0.7203	0.8248	0.9144	0.9761	0.8547	0.8547	0.9761	0.8099	-0.7801	0.7017
Bacteroides	0.6434	0.7832	0.7972	0.8112	-0.7762	-0.7762	-0.7875	-0.7552	-0.8252	-0.7875	-0.7762	0.5874	-0.8531
Parabacteroides	0.3776	0.7203	0.7343	0.7133	-0.6853	-0.8531	-0.907	-0.7622	-0.8252	-0.907	-0.7902	0.5455	-0.7972
F: Rikenellaceae	-0.5375	-0.7353	-0.7353	-0.7278	0.7577	0.7801	0.8327	0.795	0.7278	0.8327	0.7726	-0.8174	0.739
F: S24-7	-0.6644	-0.8248	-0.8248	-0.8472	0.7353	0.7278	0.7769	0.7427	0.7577	0.7769	0.8248	-0.6009	0.8286
Enterobacter	0.6121	0.8472	0.8398	0.8323	-0.7577	-0.795	-0.8606	-0.7577	-0.795	-0.8606	-0.8174	0.6084	-0.8136
Escherichia	0.4296	0.8662	0.8592	0.8169	-0.7324	-0.7254	-0.8457	-0.7254	-0.7676	-0.8457	-0.7254	0.5775	-0.6056
Sutterella	0.5524	0.6503	0.6154	0.6643	-0.6643	-0.7483	-0.7465	-0.4336	-0.7832	-0.7465	-0.8252	0.3077	-0.6434
Akkermansia	0.3916	0.6294	0.6154	0.6434	-0.7902	-0.8601	-0.9219	-0.7972	-0.7902	-0.9219	-0.7972	0.8252	-0.5734
